# Supplementary material for: Identification and Molecular Characterization of Giant Liver Fluke (Fascioloides magna) Infection in European Fallow Deer (Dama dama) in Romania—First Report
Source: Microorganisms. 2024 Mar 6;12(3):527. doi: 10.3390/microorganisms12030527 (PMC10974814; doi:10.3390/microorganisms12030527)
Supplement: Supplementary file 1 [file microorganisms-12-00527-s001.zip]

Archive with 1 entries (1 files):
- microorganisms-2894321-supplementary.pdf
